# Supplementary material for: IL-4 and IL-13 induce equivalent expression of traditional M2 markers and modulation of reactive oxygen species in human macrophages
Source: Sci Rep. 2023 Nov 10;13:19589. doi: 10.1038/s41598-023-46237-2 (PMC10638413; doi:10.1038/s41598-023-46237-2)
Supplement: Supplementary file 1 — Supplementary Information. [file 41598_2023_46237_MOESM1_ESM.xlsx]

## Sheet: IL-4Ra - Fig 1
		Gene:
		10ul loading		Fam=100		Vic=200
			SAMPLE-5ng	AVG M0 rCT	IL-4Ra	18S	rCT	rrCT	2-(ΔΔCT)
		Date:	M0	14.3328
		2015-05-06	M0		25.5373	11.4639	14.0735	-0.259357	1.19695
		2015-05-13	M0		25.3616	11.1173	14.2443	-0.0885589	1.06331
		2015-05-27	M0		28.597	13.354	15.243	0.910148	0.532131	Outlier
		2015-06-10	M0		25.7279	11.0261	14.7018	0.368946	0.774348
		2015-06-25	M0		26.2384	12.1816	14.0568	-0.276014	1.21084
		2015-07-03	M0		25.5252	11.5379	13.9873	-0.345529	1.27062
		2015-07-09	M0		25.3998	11.3766	14.0232	-0.309635	1.23939
		Date:	IL-4 50ng/ml
		2015-05-13	IL-4 50ng/ml		25.5571	11.0071	14.55	0.217124	0.860279
		2015-05-27	IL-4 50ng/ml		28.2819	12.7675	15.5144	1.18154	0.440882
		2015-06-10	IL-4 50ng/ml		25.936	11.2509	14.6852	0.35234	0.783312
		2015-06-25	IL-4 50ng/ml		26.3575	12.2263	14.1312	-0.201642	1.15001
		2015-07-03	IL-4 50ng/ml		25.9921	11.6165	14.3756	0.0428077	0.970764
		2015-07-09	IL-4 50ng/ml		25.8154	10.974	14.8414	0.508588	0.70291
			IL-13 50ng/ml
		2015-05-06	IL-13 50ng/ml		25.5517	11.0639	14.4877	0.154908	0.89819
		2015-05-13	IL-13 50ng/ml		25.8471	11.2337	14.6134	0.280545	0.82328
		2015-05-27	IL-13 50ng/ml		28.2326	12.1809	16.0518	1.71892	0.303777
		2015-06-10	IL-13 50ng/ml		25.5896	10.8031	14.7865	0.453656	0.73019
		2015-06-25	IL-13 50ng/ml		26.5678	11.586	14.9818	0.649	0.637722
		2015-07-03	IL-13 50ng/ml		26.1844	12.0264	14.1579	-0.17491	1.12889
		2015-07-09	IL-13 50ng/ml		26.1016	11.3312	14.7704	0.437586	0.738369

## Sheet: IL-2yC - Fig 1
		Gene:
		10ul loading		Fam=100		Vic=200
			SAMPLE-5ng	AVG M0 rCT	IL-2yC	18S	rCT	rrCT	2-(ΔΔCT)
		Date:	M0	15.8637
		2015-05-06	M0		27.0662	12.0892	14.977	-0.886719	1.84897
		2015-05-13	M0		25.9331	10.9743	14.9588	-0.904909	1.87243
		2015-06-10	M0		27.8876	11.0261	16.8614	0.997718	0.500791
		2015-06-25	M0		27.1924	12.1816	15.0108	-0.852945	1.80618
		2015-07-03	M0		28.0705	11.5379	16.5326	0.66884	0.629012
		2015-07-09	M0		28.2183	11.3766	16.8417	0.978015	0.507678
		Date:	IL-4 50ng/ml
		2015-05-13	IL-4 50ng/ml		26.0791	11.0471	15.032	-0.83173	1.77982
		2015-06-10	IL-4 50ng/ml		27.6033	11.2509	16.3524	0.488666	0.712684
		2015-06-25	IL-4 50ng/ml		27.041	12.2263	14.8147	-1.04899	2.06909
		2015-07-03	IL-4 50ng/ml		28.0094	11.6165	16.3929	0.529194	0.692942
		2015-07-09	IL-4 50ng/ml		27.7832	10.974	16.8092	0.945497	0.519251
			IL-13 50ng/ml
		2015-05-06	IL-13 50ng/ml		26.8221	11.5062	15.3159	-0.547813	1.46187
		2015-05-13	IL-13 50ng/ml		25.6353	10.9201	14.7152	-1.1485	2.21683
		2015-06-10	IL-13 50ng/ml		27.2306	10.8031	16.4275	0.563788	0.676524
		2015-06-25	IL-13 50ng/ml		26.5678	11.586	14.9818	-0.88189	1.84279
		2015-07-03	IL-13 50ng/ml		28.3071	12.0264	16.2807	0.416942	0.749011
		2015-07-09	IL-13 50ng/ml		28.3283	11.3312	16.9972	1.13343	0.455831

## Sheet: IL-13Ra1 - Fig 1
		Gene:
		10ul loading		Fam=100		Vic=200
			SAMPLE-5ng	AVG M0 rCT	IL-13Ra1	18S	rCT	rrCT	2-(ΔΔCT)
		Date:	M0	13.812
		2015-05-06	M0		25.5181	11.4639	14.0542	0.242219	0.845444
		2015-05-13	M0		25	11.1173	13.8827	0.0707233	0.952161
		2015-05-27	M0		26.1541	13.354	12.8001	-1.01187	2.01652	Outlier
		2015-06-10	M0		25.3036	11.0261	14.2775	0.465509	0.724216
		2015-06-25	M0		26.3318	12.1816	14.1502	0.338192	0.791032
		2015-07-03	M0		25.2426	11.5379	13.7047	-0.107249	1.07717
		2015-07-09	M0		25.191	11.3766	13.8145	0.00247663	0.998285
		Date:	IL-4 50ng/ml
		2015-05-13	IL-4 50ng/ml		25.49	11.0071	14.4829	0.670879	0.628124
		2015-05-27	IL-4 50ng/ml		26.6002	12.7675	13.8327	0.0206877	0.985763
		2015-06-10	IL-4 50ng/ml		25.8336	11.2509	14.5827	0.770768	0.586106
		2015-06-25	IL-4 50ng/ml		26.9258	12.2263	14.6995	0.887494	0.540552
		2015-07-03	IL-4 50ng/ml		25.5908	11.6165	13.9743	0.162341	0.893574
		2015-07-09	IL-4 50ng/ml		25.3767	10.974	14.4027	0.590742	0.664001
			IL-13 50ng/ml
		2015-05-06	IL-13 50ng/ml		25.5343	11.0639	14.4703	0.658357	0.633599
		2015-05-13	IL-13 50ng/ml		26.0663	11.2337	14.8326	1.02059	0.492916
		2015-05-27	IL-13 50ng/ml		26.2393	12.1809	14.0585	0.246472	0.842955
		2015-06-10	IL-13 50ng/ml		25.8401	10.8031	15.037	1.225	0.427798
		2015-06-25	IL-13 50ng/ml		26.3923	11.586	14.8063	0.99436	0.501958
		2015-07-03	IL-13 50ng/ml		25.9697	12.0264	13.9433	0.131317	0.912998
		2015-07-09	IL-13 50ng/ml		25.6724	11.3312	14.3412	0.529242	0.692919

## Sheet: CCL18 - Fig 2
		Gene:
		10ul loading		Fam=100		Vic=200
			SAMPLE-5ng	AVG M0 rCT	CCL18	18S	rCT	rrCT	2-(ΔΔCT)
		Date:	M0	18.3976
		2015-05-06	M0		30.9792	12.0892	18.89	0.49242	0.710831
		2015-05-13	M0		30.1717	10.9743	19.1974	0.799853	0.574408
		2015-05-27	M0		32.2312	13.1671	19.0641	0.666556	0.630009
		2015-06-10	M0		30.9257	11.0161	19.9095	1.51197	0.350632
		2015-06-25	M0		28.7799	12.2927	16.4872	-1.91041	3.75915	Outlier
		2015-07-03	M0		29.4158	11.4745	17.9413	-0.456244	1.37197
		2015-07-09	M0		28.9186	11.6252	17.2934	-1.10415	2.14972
		2015-07-22	M0		29.7236	14.3024	15.4213	-2.97628	7.86953	Outlier
			IL-4 5ng/ml
		2015-05-06	IL-4 5ng/ml		23.2889	11.9277	11.3611	-7.03644	131.274
		2015-05-13	IL-4 5ng/ml		21.247	10.9973	10.2497	-8.14789	283.634
		2015-05-27	IL-4 5ng/ml		22.7303	12.0779	10.6524	-7.74518	214.551
		2015-06-10	IL-4 5ng/ml		21.4544	11.043	10.4114	-7.98616	253.556
		2015-06-25	IL-4 5ng/ml		21.0596	11.5906	9.46896	-8.92861	487.28
		2015-07-03	IL-4 5ng/ml		21.0272	11.1651	9.86216	-8.53541	371.034
		2015-07-09	IL-4 5ng/ml		20.9566	10.9846	9.97193	-8.42563	343.85
			IL-4 25ng/ml
		2015-05-06	IL-4 25ng/ml		22.0776	11.6955	10.3821	-8.01547	258.76
		2015-05-13	IL-4 25ng/ml		21.2478	10.75	10.4978	-7.89974	238.813
		2015-05-27	IL-4 25ng/ml		23.1435	12.1457	10.9978	-7.3998	168.873
		2015-06-10	IL-4 25ng/ml		21.3086	10.846	10.4626	-7.935	244.722
		2015-06-25	IL-4 25ng/ml		21.161	11.7663	9.39462	-9.00294	513.045
		2015-07-03	IL-4 25ng/ml		21.2559	11.5744	9.68151	-8.71605	420.526
		2015-07-09	IL-4 25ng/ml		20.6823	10.8757	9.80658	-8.59098	385.605
		Date:	IL-4 50ng/ml
		2015-05-13	IL-4 50ng/ml		20.9955	11.0471	9.94839	-8.44918	349.507
		2015-05-27	IL-4 50ng/ml		22.8638	12.4201	10.4438	-7.95378	247.928
		2015-06-10	IL-4 50ng/ml		21.6387	11.2052	10.4335	-7.96407	249.703
		2015-06-25	IL-4 50ng/ml		21.2472	11.9533	9.29391	-9.10366	550.141
		2015-07-03	IL-4 50ng/ml		21.317	11.8775	9.43954	-8.95803	497.319
		2015-07-09	IL-4 50ng/ml		20.5681	11.1176	9.45051	-8.94706	493.552
			IL-13 5ng/ml
		2015-05-06	IL-13 5ng/ml		21.7829	11.3222	10.4608	-7.93678	245.025
		2015-05-13	IL-13 5ng/ml		21.4895	11.1276	10.3618	-8.03572	262.417
		2015-05-27	IL-13 5ng/ml		22.8379	12.3746	10.4633	-7.93423	244.591
		2015-06-25	IL-13 5ng/ml		21.5756	11.1743	10.4013	-7.99631	255.345
		2015-07-09	IL-13 5ng/ml		21.1787	10.7988	10.3799	-8.01766	259.154
			IL-13 25ng/ml
		2015-05-06	IL-13 25ng/ml		22.3243	12.8016	9.52274	-8.87482	469.449
		2015-05-13	IL-13 25ng/ml		20.9164	11.1806	9.73575	-8.66182	405.011
		2015-05-27	IL-13 25ng/ml		22.1944	11.7486	10.4457	-7.95183	247.593
		2015-06-10	IL-13 25ng/ml		21.4964	10.9392	10.5572	-7.84035	229.182
		2015-07-03	IL-13 25ng/ml		20.9879	11.6217	9.36617	-9.03139	523.263
		2015-07-09	IL-13 25ng/ml		21.236	11.3204	9.91565	-8.48192	357.529
			IL-13 50ng/ml
		2015-05-06	IL-13 50ng/ml		21.6278	11.5062	10.1216	-8.27592	309.956
		2015-05-13	IL-13 50ng/ml		21.0448	10.9201	10.1247	-8.27288	309.303
		2015-05-27	IL-13 50ng/ml		24.5659	12.4034	12.1625	-6.23511	75.3279
		2015-06-10	IL-13 50ng/ml		21.3829	10.8822	10.5007	-7.89691	238.345
		2015-06-25	IL-13 50ng/ml		20.8784	11.2311	9.6473	-8.75027	430.618
		2015-07-03	IL-13 50ng/ml		21.07	11.45	9.62	-8.77756	438.844
		2015-07-09	IL-13 50ng/ml		20.9744	11.3202	9.65416	-8.74341	428.576

## Sheet: CCL22 - Fig 2
		Gene:
		10ul loading		Fam=100		Vic=200
			SAMPLE-5ng	AVG M0 rCT	CCL22	18S	rCT	rrCT	2-(ΔΔCT)
		Date:	M0	13.7237
		2015-05-06	M0		23.951	12.0892	11.8618	-1.86189	3.63484
		2015-05-13	M0		22.8699	10.9743	11.8957	-1.82802	3.5505
		2015-05-27	M0		29.1087	13.1671	15.9416	2.21796	0.214946
		2015-06-10	M0		24.5681	11.0161	13.552	-0.171706	1.12639
		2015-06-25	M0		25.4711	12.2927	13.1784	-0.545258	1.45928
		2015-07-03	M0		26.7169	11.4745	15.2424	1.51867	0.349008
		2015-07-09	M0		27.0102	11.6252	15.385	1.66128	0.316159	Outlier
		2015-07-22	M0		27.1437	14.411	12.7327	-0.991021	1.98759
			IL-4 5ng/ml
		2015-05-06	IL-4 5ng/ml		23.1589	11.9277	11.2312	-2.49248	5.62745
		2015-05-13	IL-4 5ng/ml		21.0998	10.9973	10.1025	-3.62122	12.3054
		2015-05-27	IL-4 5ng/ml		24.6207	12.08	12.5407	-1.18295	2.2704
		2015-06-10	IL-4 5ng/ml		23.4706	11.043	12.4276	-1.29608	2.45561
		2015-06-25	IL-4 5ng/ml		23.3233	11.5906	11.7326	-1.99105	3.97525
		2015-07-03	IL-4 5ng/ml		24.4787	11.1651	13.3136	-0.410088	1.32877
		2015-07-22	IL-4 5ng/ml		25.0552	14.7863	10.2689	-3.4548	10.9647
			IL-4 25ng/ml
		2015-05-06	IL-4 25ng/ml		21.9313	11.6955	10.2358	-3.48785	11.2189
		2015-05-13	IL-4 25ng/ml		20.9981	10.75	10.2481	-3.47564	11.1242
		2015-05-27	IL-4 25ng/ml		25.8001	12.1457	13.6544	-0.0693348	1.04923
		2015-06-10	IL-4 25ng/ml		23.1059	10.846	12.2598	-1.46389	2.75851
		2015-06-25	IL-4 25ng/ml		23.6253	11.7663	11.859	-1.86474	3.64202
		2015-07-03	IL-4 25ng/ml		24.2182	11.5744	12.6438	-1.07988	2.11386
		2015-07-22	IL-4 25ng/ml		26.0451	14.9378	11.1072	-2.61647	6.13248
		Date:	IL-4 50ng/ml
		2015-05-13	IL-4 50ng/ml		20.9853	11.0471	9.93822	-3.78547	13.7892
		2015-05-27	IL-4 50ng/ml		25.1156	12.4201	12.6955	-1.02819	2.03946
		2015-06-10	IL-4 50ng/ml		23.2906	11.2052	12.0854	-1.63826	3.1129
		2015-06-25	IL-4 50ng/ml		23.6139	11.9533	11.6606	-2.06311	4.17885
		2015-07-03	IL-4 50ng/ml		24.3737	11.8775	12.4963	-1.22742	2.34148
		2015-07-22	IL-4 50ng/ml		24.9868	14.4225	10.5643	-3.15939	8.93454
			IL-13 5ng/ml
		2015-05-06	IL-13 5ng/ml		22.6218	11.3222	11.2996	-2.42407	5.36681
		2015-05-13	IL-13 5ng/ml		21.3707	11.1276	10.2431	-3.48058	11.1624
		2015-05-27	IL-13 5ng/ml		25.0187	12.3746	12.6441	-1.07957	2.11341
		2015-06-10	IL-13 5ng/ml		23.4239	10.9722	12.4517	-1.27203	2.41501
		2015-06-25	IL-13 5ng/ml		23.3417	11.1743	12.1674	-1.5563	2.94098
		2015-07-03	IL-13 5ng/ml		25.2043	11.6121	13.5923	-0.131444	1.09539
		2015-07-22	IL-13 5ng/ml		25.4349	14.4361	10.9987	-2.72495	6.61139
			IL-13 25ng/ml
		2015-05-06	IL-13 25ng/ml		23.1839	12.8016	10.3823	-3.34138	10.1357
		2015-05-13	IL-13 25ng/ml		20.51	11.1806	9.32937	-4.39432	21.0292
		2015-05-27	IL-13 25ng/ml		24.9471	11.7486	13.1985	-0.525206	1.43914
		2015-06-10	IL-13 25ng/ml		23.2691	10.9392	12.33	-1.39374	2.62759
		2015-06-25	IL-13 25ng/ml		23.1311	12.5135	10.6176	-3.10607	8.61032
		2015-07-03	IL-13 25ng/ml		24.6244	11.6217	13.0027	-0.721006	1.64833
		2015-07-22	IL-13 25ng/ml		24.7684	14.1777	10.5908	-3.13292	8.77212
			IL-13 50ng/ml
		2015-05-06	IL-13 50ng/ml		22.3022	11.5062	10.7961	-2.92764	7.60866
		2015-05-13	IL-13 50ng/ml		20.66	10.9201	9.73989	-3.98381	15.8214
		2015-05-27	IL-13 50ng/ml		25.9697	12.4034	13.5663	-0.157369	1.11525
		2015-06-10	IL-13 50ng/ml		22.917	10.8822	12.0348	-1.68894	3.2242
		2015-06-25	IL-13 50ng/ml		22.4179	11.2311	11.1867	-2.53699	5.80376
		2015-07-03	IL-13 50ng/ml		24.3438	11.45	12.8938	-0.829893	1.77755
		2015-07-22	IL-13 50ng/ml		24.4669	14.4893	9.97762	-3.74608	13.4178

## Sheet: MRC-1 - Fig 2
		Gene:
		10ul loading		Fam=100		Vic=200
			SAMPLE-25ng	AVG M0 rCT	MRC-1	18S	rCT	rrCT	2-(ΔΔCT)
		Date:	M0	10.9951
		2015-05-06	M0		22.5093	12.1492	10.3601	-0.635035	1.55298
		2015-05-13	M0		23.428	11.6478	11.7802	0.785061	0.580327
		2015-05-27	M0		22.6865	12.1156	10.5708	-0.424298	1.34192
		2015-06-10	M0		22.9958	10.9728	12.023	1.02791	0.490421
		2015-06-25	M0		23.6735	13.3377	10.3357	-0.659386	1.57941
		2015-07-03	M0		23.195	12.119	11.076	0.0808297	0.945514
		2015-07-09	M0		23.2874	12.1361	11.1513	0.156172	0.897403
		2015-07-22	M0		24.6761	14.6472	10.0288	-0.966285	1.9538
			IL-4 5ng/ml
		2015-05-06	IL-4 5ng/ml		20.5565	11.9697	8.5868	-2.40833	5.3086
		2015-05-13	IL-4 5ng/ml		21.4509	11.5076	9.94332	-1.05181	2.07314
		2015-05-27	IL-4 5ng/ml		20.4785	11.9804	8.49805	-2.49708	5.64543
		2015-06-10	IL-4 5ng/ml		20.9403	10.3454	10.5949	-0.400272	1.31976
		2015-06-25	IL-4 5ng/ml		21.2587	11.9058	9.35298	-1.64215	3.12131
		2015-07-03	IL-4 5ng/ml		21.4672	12.0981	9.36906	-1.62608	3.08672
		2015-07-09	IL-4 5ng/ml		21.2545	11.0605	10.194	-0.80113	1.74247
		2015-07-22	IL-4 5ng/ml		23.2086	14.6007	8.60787	-2.38726	5.23162
			IL-4 25ng/ml
		2015-05-06	IL-4 25ng/ml		19.9913	11.4597	8.53163	-2.46351	5.51556
		2015-05-13	IL-4 25ng/ml		21.5006	11.7344	9.76625	-1.22888	2.34385
		2015-05-27	IL-4 25ng/ml		20.4545	11.3099	9.1446	-1.85053	3.60633
		2015-06-10	IL-4 25ng/ml		20.9926	10.6524	10.3402	-0.65492	1.57453
		2015-06-25	IL-4 25ng/ml		21.399	11.9613	9.4377	-1.55743	2.94329
		2015-07-03	IL-4 25ng/ml		21.4285	12.0794	9.3491	-1.64603	3.12972
		2015-07-09	IL-4 25ng/ml		21.38	11.2754	10.1046	-0.890508	1.85383
		2015-07-22	IL-4 25ng/ml		23.4714	14.8985	8.57288	-2.42225	5.36008
		Date:	IL-4 50ng/ml
		2015-05-06	IL-4 50ng/ml				0	-10.9951	2041.1
		2015-05-13	IL-4 50ng/ml		21.5105	11.7602	9.75029	-1.24484	2.36992
		2015-05-27	IL-4 50ng/ml		20.2439	11.9732	8.27068	-2.72446	6.60911
		2015-06-10	IL-4 50ng/ml		21.0638	10.8105	10.2533	-0.741787	1.67225
		2015-06-25	IL-4 50ng/ml		21.3951	12.4424	8.95271	-2.04243	4.11938
		2015-07-03	IL-4 50ng/ml		21.702	12.1541	9.54785	-1.44728	2.72693
		2015-07-09	IL-4 50ng/ml		21.1132	11.0516	10.0616	-0.93358	1.91001
		2015-07-22	IL-4 50ng/ml		22.9095	14.8086	8.10091	-2.89422	7.43441
			IL-13 5ng/ml
		2015-05-06	IL-13 5ng/ml		19.7747	11.494	8.28066	-2.71447	6.56351
		2015-05-13	IL-13 5ng/ml		21.8484	11.8466	10.0018	-0.993361	1.99082
		2015-05-27	IL-13 5ng/ml		20.691	11.8995	8.79148	-2.20365	4.60644
		2015-06-10	IL-13 5ng/ml		20.9816	10.6339	10.3477	-0.647441	1.56639
		2015-06-25	IL-13 5ng/ml		21.3611	11.7521	9.60901	-1.38612	2.61376
		2015-07-03	IL-13 5ng/ml		21.8374	12.283	9.55439	-1.44074	2.71461
		2015-07-09	IL-13 5ng/ml		21.233	10.7092	10.5238	-0.471326	1.38638
		2015-07-22	IL-13 5ng/ml		23.3759	13.9578	9.41813	-1.577	2.98348
			IL-13 25ng/ml
		2015-05-06	IL-13 25ng/ml		20.6441	12.4047	8.23936	-2.75577	6.75415
		2015-05-13	IL-13 25ng/ml		21.5605	11.6389	9.92161	-1.07352	2.10457
		2015-05-27	IL-13 25ng/ml		20.2798	11.2084	9.07135	-1.92379	3.79418
		2015-06-10	IL-13 25ng/ml		20.8972	10.3597	10.5375	-0.457665	1.37332
		2015-06-25	IL-13 25ng/ml		21.3163	13.1182	8.19806	-2.79707	6.95028
		2015-07-03	IL-13 25ng/ml		21.5917	11.711	9.8807	-1.11443	2.1651
		2015-07-09	IL-13 25ng/ml		21.1232	11.643	9.48022	-1.51492	2.85782
		2015-07-22	IL-13 25ng/ml		23.0106	14.0606	8.95001	-2.04512	4.12708
			IL-13 50ng/ml
		2015-05-06	IL-13 50ng/ml		19.6979	11.5405	8.15736	-2.83777	7.14916
		2015-05-13	IL-13 50ng/ml		21.3744	11.1842	10.1902	-0.804914	1.74704
		2015-05-27	IL-13 50ng/ml		20.2584	11.399	8.85937	-2.13576	4.39469
		2015-06-10	IL-13 50ng/ml		20.9484	10.3231	10.6253	-0.369877	1.29224
		2015-06-25	IL-13 50ng/ml		21.0606	11.4417	9.61892	-1.37621	2.59586
		2015-07-03	IL-13 50ng/ml		22.0864	13.1571	8.92934	-2.06579	4.18663
		2015-07-09	IL-13 50ng/ml		21.214	11.8971	9.31699	-1.67815	3.20017
		2015-07-22	IL-13 50ng/ml		23.006	14.4495	8.55657	-2.43856	5.421

## Sheet:  CCL18 CR - Fig 2
		Gene:
		10ul loading		Fam=100		Vic=200
			SAMPLE-5ng	AVG M0 rCT	CCL18	18S	rCT	rrCT	2-(ΔΔCT)
		PBMC collection date:	untreated M0 (0.0001)	19.2633
		2015-08-05	untreated M0 (0.0001)		31.48	11.8	19.68	0.416667	0.749154
		2015-08-07	untreated M0 (0.0001)		30.07	12.23	17.84	-1.42333	2.68204
		2015-08-19	untreated M0 (0.0001)		30.59	10.47	20.12	0.856667	0.552227
		2015-10-28	untreated M0 (0.0001)		31.07	10.68	20.39	1.12667	0.457973
		2015-10-29	untreated M0 (0.0001)		29.75	10.67	19.08	-0.183333	1.1355
		2015-11-18	untreated M0 (0.0001)		31.04	12.57	18.47	-0.793333	1.73307
			IL-4 0.05ng/ml
		2015-08-05	IL-4 0.05ng/ml		28.9064	11.2036	17.7029	-1.56046	2.94948
		2015-08-07	IL-4 0.05ng/ml		27.5686	11.8007	15.768	-3.49535	11.2773
		2015-08-19	IL-4 0.05ng/ml		28.57	10.93	17.64	-1.62333	3.08086
		2015-10-28	IL-4 0.05ng/ml		28.6123	11.2343	17.378	-1.88538	3.69449						12.57
		2015-10-29	IL-4 0.05ng/ml		26.2516	10.4797	15.7719	-3.49147	11.247						13.33
		2015-11-18	IL-4 0.05ng/ml	N/A											12.31
															12.54
			IL-4 0.25ng/ml												12.4
		2015-08-05	IL-4 0.25ng/ml		25.0551	11.5124	13.5427	-5.72062	52.7325
		2015-08-07	IL-4 0.25ng/ml		23.6074	12.0914	11.5159	-7.74741	214.884
		2015-08-19	IL-4 0.25ng/ml		23.54	10.71	12.83	-6.43333	86.4224
		2015-10-28	IL-4 0.25ng/ml		24.0082	10.909	13.0992	-6.16412	71.711
		2015-10-29	IL-4 0.25ng/ml		22.8438	11.356	11.4878	-7.7755	219.108
		2015-11-18	IL-4 0.25ng/ml		24.63	13.33	11.3	-7.96333	249.576
			IL-4 0.5ng/ml
		2015-08-05	IL-4 0.5ng/ml		23.3282	11.1677	12.1605	-7.10286	137.46
		2015-08-07	IL-4 0.5ng/ml		22.9429	12.1293	10.8136	-8.44977	349.65
		2015-08-19	IL-4 0.5ng/ml		23.59	10.92	12.67	-6.59333	96.5586
		2015-10-28	IL-4 0.5ng/ml		22.2579	11.1525	11.1054	-8.15794	285.618
		2015-10-29	IL-4 0.5ng/ml		21.4558	10.5913	10.8645	-8.39881	337.516
		2015-11-18	IL-4 0.5ng/ml		22.39	12.31	10.08	-9.18333	581.378
			IL-4 2.5ng/ml
		2015-08-05	IL-4 2.5ng/ml		21.4632	10.9593	10.5039	-8.75945	433.368
		2015-08-07	IL-4 2.5ng/ml		20.9537	12.5952	8.35851	-10.9048	1917.25
		2015-08-19	IL-4 2.5ng/ml		21.01	10.72	10.29	-8.97333	502.623
		2015-10-28	IL-4 2.5ng/ml		20.2705	10.749	9.5215	-9.74183	856.215
		2015-10-29	IL-4 2.5ng/ml		20.6578	10.4837	10.1741	-9.08923	544.666
		2015-11-18	IL-4 2.5ng/ml		22.53	12.78	9.75	-9.51333	730.8
			IL-4 5ng/ml
		2015-08-05	IL-4 5ng/ml		21.1894	10.8303	10.3591	-8.90426	479.125
		2015-08-07	IL-4 5ng/ml		20.6094	11.8181	8.79131	-10.472	1420.34
		2015-08-19	IL-4 5ng/ml		20.72	10.72	10	-9.26333	614.527
		2015-10-28	IL-4 5ng/ml		21.324	10.4581	10.8659	-8.39747	337.203
		2015-10-29	IL-4 5ng/ml		21.2066	10.9309	10.2758	-8.98757	507.607
		2015-11-18	IL-4 5ng/ml	N/A
			IL-13 0.005ng/ml
		2015-08-05	IL-13 0.005ng/ml		31.3326	11.9105	19.422	0.158714	0.895823
		2015-08-07	IL-13 0.005ng/ml		29.385	12.6838	16.7013	-2.56205	5.90547
		2015-08-19	IL-13 0.005ng/ml		31.118	11.5557	19.5623	0.298943	0.812848
		2015-10-28	IL-13 0.005ng/ml		30.5559	11.1909	19.365	0.101669	0.931954
		2015-10-29	IL-13 0.005ng/ml		28.8758	11.453	17.4228	-1.84054	3.58144
		2015-11-18	IL-13 0.005ng/ml	N/A
			IL-13 0.025ng/ml
		2015-08-05	IL-13 0.025ng/ml		30.357	11.2597	19.0974	-0.165965	1.12192
		2015-08-07	IL-13 0.025ng/ml		28.2726	13.5724	14.7002	-4.56312	23.6394
		2015-08-19	IL-13 0.025ng/ml		28.5832	10.9928	17.5904	-1.67292	3.18859
		2015-10-28	IL-13 0.025ng/ml		29.3576	11.0252	18.3324	-0.93092	1.90649
		2015-10-29	IL-13 0.025ng/ml		26.0516	10.9615	15.09	-4.17331	18.0423
		2015-11-18	IL-13 0.025ng/ml	N/A
			IL-13 0.05ng/ml
		2015-08-05	IL-13 0.05ng/ml		29.3862	10.6745	18.7116	-0.551686	1.4658
		2015-08-07	IL-13 0.05ng/ml		26.9638	12.1392	14.8246	-4.43868	21.6859
		2015-08-19	IL-13 0.05ng/ml		27.8938	11.1733	16.7205	-2.54283	5.82733
		2015-10-28	IL-13 0.05ng/ml		28.0496	11.2225	16.8271	-2.43621	5.41219
		2015-10-29	IL-13 0.05ng/ml		25.168	11.2807	13.8873	-5.37602	41.5281
		2015-11-18	IL-13 0.05ng/ml		28.4	12.54	15.86	-3.40333	10.5805
			IL-13 0.25ng/ml
		2015-08-05	IL-13 0.25ng/ml		26.1924	11.2618	14.9306	-4.33268	20.1497
		2015-08-07	IL-13 0.25ng/ml		24.3717	13.9753	10.3964	-8.86696	466.898
		2015-08-19	IL-13 0.25ng/ml		24.7079	12.3269	12.381	-6.88236	117.977
		2015-10-28	IL-13 0.25ng/ml		24.7904	10.9959	13.7946	-5.46878	44.2861
		2015-10-29	IL-13 0.25ng/ml		21.9633	11.0063	10.957	-8.30634	316.561
		2015-11-18	IL-13 0.25ng/ml		23.81	12.4	11.41	-7.85333	231.254
			IL-13 0.5ng/ml
		2015-08-05	IL-13 0.5ng/ml		24.0999	11.5842	12.5157	-6.74762	107.457
		2015-08-07	IL-13 0.5ng/ml		22.8437	14.5836	8.26012	-11.0032	2052.57
		2015-08-19	IL-13 0.5ng/ml		24.0979	11.6429	12.455	-6.80838	112.08
		2015-10-28	IL-13 0.5ng/ml		23.8677	10.6305	13.2372	-6.02614	65.1703
		2015-10-29	IL-13 0.5ng/ml		21.9728	11.2356	10.7372	-8.52613	368.656
		2015-11-18	IL-13 0.5ng/ml		23.04	12.3	10.74	-8.52333	367.942
			IL-13 2.5ng/ml
		2015-08-05	IL-13 2.5ng/ml		22.1297	11.4882	10.6414	-8.62189	393.957
		2015-08-07	IL-13 2.5ng/ml		21.11	12.5495	8.56045	-10.7029	1666.82
		2015-08-19	IL-13 2.5ng/ml		21.952	11.9447	10.0073	-9.25603	611.422
		2015-10-28	IL-13 2.5ng/ml		21.932	10.3992	11.5328	-7.73049	212.378
		2015-10-29	IL-13 2.5ng/ml		20.975	11.2099	9.76512	-9.49821	723.18
		2015-11-18	IL-13 2.5ng/ml		22.25	12.66	9.59	-9.67333	816.514
			IL-13 5ng/ml
		2015-08-05	IL-13 5ng/ml		21.4288	11.295	10.1338	-9.12951	560.09
		2015-08-07	IL-13 5ng/ml		20.6687	12.0179	8.65078	-10.6126	1565.66
		2015-08-19	IL-13 5ng/ml		21.0747	11.0435	10.0311	-9.2322	601.406
		2015-10-28	IL-13 5ng/ml		22.0862	10.5342	11.552	-7.71134	209.577
		2015-10-29	IL-13 5ng/ml		21.2989	11.0218	10.2771	-8.98625	507.142
		2015-11-18	IL-13 5ng/ml	N/A

## Sheet: CCL22 CR - Fig 2
		Gene:
		10ul loading		Fam=100		Vic=200
			SAMPLE- ng	AVG M0 rCT	CCL22	18S	rCT	rrCT	2-(ΔΔCT)
		Date:	untreated M0 (0.0001)	15.6365
		2015-08-05	untreated M0 (0.0001)		27.28	11.8	15.48	-0.156522	1.1146
		2015-08-07	untreated M0 (0.0001)		25.46	12.2263	13.2337	-2.40283	5.28838
		2015-08-19	untreated M0 (0.0001)		28.65	10.47	18.18	2.54348	0.171529
		2015-10-28	untreated M0 (0.0001)		28.76	10.68	18.08	2.44348	0.18384
		2015-10-29	untreated M0 (0.0001)		26.54	10.67	15.87	0.233478	0.850582
		2015-11-18	untreated M0 (0.0001)		25.5409	12.5655	12.9754	-2.66109	6.32509
			IL-4 0.05ng/ml
		2015-08-05	IL-4 0.05ng/ml		26.8533	11.2036	15.6497	0.0131833	0.990904
		2015-08-07	IL-4 0.05ng/ml		25.7346	11.8007	13.9339	-1.70261	3.2549
		2015-08-19	IL-4 0.05ng/ml		27.9635	10.9323	17.0311	1.39458	0.380355
		2015-10-28	IL-4 0.05ng/ml		28.7195	11.2343	17.4852	1.84867	0.277649
		2015-10-29	IL-4 0.05ng/ml		26.2171	10.4797	15.7374	0.100833	0.932494
		2015-11-18	IL-4 0.05ng/ml	N/A
			IL-4 0.25ng/ml
		2015-08-05	IL-4 0.25ng/ml		25.9287	11.5124	14.4162	-1.22027	2.32991
		2015-08-07	IL-4 0.25ng/ml		26.0724	12.0914	13.981	-1.65552	3.15037
		2015-08-19	IL-4 0.25ng/ml		26.388	10.7094	15.6786	0.0420285	0.971288
		2015-10-28	IL-4 0.25ng/ml		28.5043	10.909	17.5953	1.95874	0.257253
		2015-10-29	IL-4 0.25ng/ml		26.1723	11.356	14.8163	-0.820238	1.7657
		2015-11-18	IL-4 0.25ng/ml		25.2583	13.3349	11.9234	-3.71309	13.1145
			IL-4 0.5ng/ml
		2015-08-05	IL-4 0.5ng/ml		25.3268	11.1677	14.1591	-1.47742	2.7845
		2015-08-07	IL-4 0.5ng/ml		24.7293	12.1293	12.6	-3.0365	8.20499
		2015-08-19	IL-4 0.5ng/ml		25.5302	10.9215	14.6088	-1.02773	2.03882
		2015-10-28	IL-4 0.5ng/ml		27.0869	11.1525	15.9344	0.297884	0.813444
		2015-10-29	IL-4 0.5ng/ml		24.8312	10.5913	14.2399	-1.39665	2.63289
		2015-11-18	IL-4 0.5ng/ml		25.2175	12.3078	12.9097	-2.72682	6.61994
			IL-4 2.5ng/ml
		2015-08-05	IL-4 2.5ng/ml		24.3253	10.9593	13.3661	-2.27045	4.82473
		2015-08-07	IL-4 2.5ng/ml		23.8339	12.5952	11.2387	-4.39782	21.0802
		2015-08-19	IL-4 2.5ng/ml		25.1952	10.7213	14.4739	-1.16261	2.23863
		2015-10-28	IL-4 2.5ng/ml		26.4468	10.749	15.6977	0.0612039	0.958464
		2015-10-29	IL-4 2.5ng/ml		24.6796	10.4837	14.1959	-1.44058	2.71431
			IL-4 5ng/ml
		2015-08-05	IL-4 5ng/ml		24.4343	10.8303	13.604	-2.03248	4.09108
		2015-08-07	IL-4 5ng/ml		23.5592	11.8181	11.7411	-3.89539	14.8809
		2015-08-19	IL-4 5ng/ml		24.0956	10.7247	13.371	-2.26556	4.8084
		2015-10-28	IL-4 5ng/ml		26.9514	10.4581	16.4932	0.85672	0.552207
		2015-10-29	IL-4 5ng/ml		25.0733	10.9309	14.1424	-1.49414	2.81697
		2015-11-18	IL-4 5ng/ml	N/A
			IL-13 0.005ng/ml
		2015-07-22	IL-13 0.005ng/ml	N/A
		2015-08-05	IL-13 0.005ng/ml		27.2078	11.9105	15.2973	-0.339247	1.2651
		2015-08-07	IL-13 0.005ng/ml		26.5106	12.6838	13.8268	-1.80973	3.50576
		2015-08-19	IL-13 0.005ng/ml		27.9931	11.5557	16.4374	0.800906	0.573989
		2015-10-28	IL-13 0.005ng/ml		28.2433	11.1909	17.0524	1.41584	0.374792
		2015-10-29	IL-13 0.005ng/ml		27.0487	11.453	15.5957	-0.0408579	1.02873
		2015-11-18	IL-13 0.005ng/ml	N/A
		2015-11-26	IL-13 0.005ng/ml	N/A
			IL-13 0.025ng/ml
		2015-07-22	IL-13 0.025ng/ml	N/A
		2015-08-05	IL-13 0.025ng/ml		27.0975	11.2597	15.8379	0.201351	0.869736
		2015-08-07	IL-13 0.025ng/ml		26.5421	13.5724	12.9697	-2.66686	6.35044
		2015-08-19	IL-13 0.025ng/ml		27.3091	10.9928	16.3162	0.67972	0.624286
		2015-10-28	IL-13 0.025ng/ml		28.9225	11.0252	17.8973	2.26075	0.208663
		2015-10-29	IL-13 0.025ng/ml		26.7826	10.9615	15.821	0.184507	0.87995
			IL-13 0.05ng/ml
		2015-07-22	IL-13 0.05ng/ml	N/A
		2015-08-05	IL-13 0.05ng/ml		26.3946	10.6745	15.7201	0.0835353	0.943742
		2015-08-07	IL-13 0.05ng/ml		26.4176	12.1392	14.2784	-1.35811	2.56349
		2015-08-19	IL-13 0.05ng/ml		27.185	11.1733	16.0117	0.375198	0.771
		2015-10-28	IL-13 0.05ng/ml		28.094	11.2225	16.8715	1.23497	0.424852
		2015-10-29	IL-13 0.05ng/ml		26.5085	11.2807	15.2279	-0.408655	1.32745
		2015-11-18	IL-13 0.05ng/ml		26.1264	12.5423	13.5841	-2.05242	4.14801
			IL-13 0.25ng/ml
		2015-08-05	IL-13 0.25ng/ml		27.1451	11.2618	15.8833	0.246789	0.84277
		2015-08-07	IL-13 0.25ng/ml		26.2175	13.9753	12.2421	-3.39441	10.5152
		2015-08-19	IL-13 0.25ng/ml		26.1716	12.3269	13.8447	-1.79182	3.46252
		2015-10-28	IL-13 0.25ng/ml		28.441	10.9959	17.4451	1.80858	0.285472
		2015-10-29	IL-13 0.25ng/ml		26.8299	11.0063	15.8236	0.187082	0.878381
		2015-11-18	IL-13 0.25ng/ml		25.25	12.4	12.85	-2.78652	6.89964
			IL-13 0.5ng/ml
		2015-08-05	IL-13 0.5ng/ml		26.7469	11.5842	15.1627	-0.473806	1.38877
		2015-08-07	IL-13 0.5ng/ml		26.2557	14.5836	11.6721	-3.96443	15.6103
		2015-08-19	IL-13 0.5ng/ml		26.1533	11.6429	14.5104	-1.12614	2.18274
		2015-10-28	IL-13 0.5ng/ml		28.5674	10.6305	17.9368	2.30032	0.203019
		2015-10-29	IL-13 0.5ng/ml		26.0896	11.2356	14.854	-0.782493	1.7201
		2015-11-18	IL-13 0.5ng/ml		25.52	12.3	13.22	-2.41652	5.33882
			IL-13 2.5ng/ml
		2015-08-05	IL-13 2.5ng/ml		25.8296	11.4882	14.3413	-1.29518	2.45408
		2015-08-07	IL-13 2.5ng/ml		25.2081	12.5495	12.6586	-2.97794	7.8786
		2015-08-19	IL-13 2.5ng/ml		24.1341	11.9447	12.1894	-3.44712	10.9065
		2015-10-28	IL-13 2.5ng/ml		25.5067	10.3992	15.1075	-0.529051	1.44298
		2015-10-29	IL-13 2.5ng/ml		26.2222	11.2099	15.0123	-0.624208	1.54136
			IL-13 5ng/ml
		2015-08-05	IL-13 5ng/ml		25.0065	11.295	13.7115	-1.92504	3.79747
		2015-08-07	IL-13 5ng/ml		24.5666	12.0179	12.5487	-3.08782	8.50208
		2015-08-19	IL-13 5ng/ml		23.0982	11.0435	12.0547	-3.58187	11.9743
		2015-10-28	IL-13 5ng/ml		27.6029	10.5342	17.0688	1.43224	0.370556
		2015-10-29	IL-13 5ng/ml		25.7224	11.0218	14.7006	-0.935881	1.91306
		2015-11-18	IL-13 5ng/ml	N/A

## Sheet: MRC1 CR - Fig 2
		Gene:
		10ul loading		Fam=100		Vic=200
			SAMPLE- ng	AVG M0 rCT	MRC1	18S	rCT	rrCT	2-(ΔΔCT)
		Date:	untreated M0 (0.0001)	11.6374
		2015-07-22	M0		24.6761	14.6472	10.0288	-1.60851	3.04938
		2015-08-05	M0		24.01	12.23	11.78	0.142638	0.905861
		2015-08-19	M0		22.8056	10.683	12.1226	0.485236	0.71438
		2015-08-26	M0		23.3946	13.7085	9.68614	-1.95122	3.86703	Outlier
		2015-10-28	M0		23.67	10.68	12.99	1.35264	0.391575
		2015-10-29	M0		24.45	10.67	13.78	2.14264	0.226465
		2015-11-18	M0		24.5968	12.5655	12.0313	0.393952	0.761042
		2015-11-26	M0		24.22	13.54	10.68	-0.957362	1.94176
			IL-4 0.05ng/ml
		2015-07-22	IL-4 0.05ng/ml	N/A
		2015-08-05	IL-4 0.05ng/ml		23.4488	11.7348	11.714	0.076594	0.948294
		2015-08-19	IL-4 0.05ng/ml		22.9424	11.3425	11.5998	-0.0375205	1.02635
		2015-08-26	IL-4 0.05ng/ml		22.8276	12.7046	10.123	-1.51434	2.85669
		2015-10-28	IL-4 0.05ng/ml		23.4682	11.2343	12.2339	0.596522	0.661346	Outlier
		2015-10-29	IL-4 0.05ng/ml		23.7925	10.4797	13.3128	1.67544	0.313071
		2015-11-18	IL-4 0.05ng/ml	N/A
		2015-11-26	IL-4 0.05ng/ml		23.7579	13.4689	10.289	-1.34839	2.54629
			IL-4 0.25ng/ml
		2015-07-22	IL-4 0.25ng/ml		23.7492	14.3626	9.38658	-2.25078	4.75939
		2015-08-05	IL-4 0.25ng/ml		23.1066	11.6114	11.4952	-0.142204	1.10359
		2015-08-19	IL-4 0.25ng/ml		21.7888	10.6865	11.1023	-0.535091	1.44903
		2015-08-26	IL-4 0.25ng/ml		22.4273	13.7201	8.70718	-2.93018	7.62208	Outlier
		2015-10-28	IL-4 0.25ng/ml		22.9446	10.909	12.0356	0.398205	0.758802
		2015-10-29	IL-4 0.25ng/ml		23.1728	11.356	11.8168	0.179417	0.88306
		2015-11-18	IL-4 0.25ng/ml		23.3333	13.3349	9.99839	-1.63897	3.11444
		2015-11-26	IL-4 0.25ng/ml		22.5592	12.4941	10.065	-1.57235	2.97388
			IL-4 0.5ng/ml
		2015-07-22	IL-4 0.5ng/ml		23.4369	14.4642	8.97271	-2.66465	6.34075
		2015-08-05	IL-4 0.5ng/ml		22.8895	11.6881	11.2013	-0.436039	1.35288
		2015-08-19	IL-4 0.5ng/ml		21.8839	11.1837	10.7002	-0.937113	1.91469
		2015-08-26	IL-4 0.5ng/ml		21.3635	12.2323	9.13116	-2.5062	5.68122	Outlier
		2015-10-28	IL-4 0.5ng/ml		22.3367	11.1525	11.1842	-0.453202	1.36908
		2015-10-29	IL-4 0.5ng/ml		22.8453	10.5913	12.254	0.61665	0.652183
		2015-11-18	IL-4 0.5ng/ml		22.4901	12.3078	10.1824	-1.45501	2.74158
		2015-11-26	IL-4 0.5ng/ml		22.3723	12.5991	9.77317	-1.86419	3.64064
			IL-4 2.5ng/ml
		2015-07-22	IL-4 2.5ng/ml		23.0082	14.2136	8.7946	-2.84276	7.1739
		2015-08-05	IL-4 2.5ng/ml		22.3723	11.5803	10.792	-0.845359	1.79671
		2015-08-19	IL-4 2.5ng/ml		21.4276	10.8322	10.5954	-1.04201	2.0591
		2015-08-26	IL-4 2.5ng/ml		21.3247	13.3709	7.9538	-3.68356	12.8488	Outlier
		2015-10-28	IL-4 2.5ng/ml		21.8524	10.749	11.1034	-0.533953	1.44789
		2015-10-29	IL-4 2.5ng/ml		22.6912	10.4837	12.2075	0.570177	0.673534
		2015-11-18	IL-4 2.5ng/ml		22.5239	12.7806	9.74334	-1.89402	3.71671
		2015-11-26	IL-4 2.5ng/ml		22.0973	12.4741	9.6232	-2.01416	4.03947
			IL-4 5ng/ml
		2015-07-22	IL-4 5ng/ml		23.21	14.6	8.61	-3.02736	8.15318
		2015-08-05	IL-4 5ng/ml		22.207	11.195	11.012	-0.625333	1.54257
		2015-08-19	IL-4 5ng/ml		21.1731	10.8372	10.3359	-1.30144	2.46475
		2015-08-26	IL-4 5ng/ml		21.1617	13.809	7.3527	-4.28467	19.49	Outlier
		2015-10-28	IL-4 5ng/ml		22.0898	10.4581	11.6317	-0.00570573	1.00396
		2015-10-29	IL-4 5ng/ml		23.06	10.9309	12.1291	0.49178	0.711147
		2015-11-18	IL-4 5ng/ml	N/A
		2015-11-26	IL-4 5ng/ml		22.0404	12.8942	9.14621	-2.49116	5.62228
			IL-13 0.005ng/ml
		2015-07-22	IL-13 0.005ng/ml	N/A
		2015-08-05	IL-13 0.005ng/ml		24.0271	11.8258	12.2013	0.563935	0.676455
		2015-08-19	IL-13 0.005ng/ml		23.2734	11.7267	11.5467	-0.0906707	1.06487
		2015-08-26	IL-13 0.005ng/ml		22.4427	11.677	10.7657	-0.871646	1.82975	Outlier
		2015-10-28	IL-13 0.005ng/ml		23.5673	11.1909	12.3764	0.738999	0.599155
		2015-10-29	IL-13 0.005ng/ml		24.1745	11.453	12.7215	1.08414	0.471674
		2015-11-18	IL-13 0.005ng/ml	N/A
		2015-11-26	IL-13 0.005ng/ml	N/A
			IL-13 0.025ng/ml
		2015-07-22	IL-13 0.025ng/ml	N/A
		2015-08-05	IL-13 0.025ng/ml		23.6157	11.7743	11.8414	0.204011	0.868134
		2015-08-19	IL-13 0.025ng/ml		22.6425	10.9299	11.7126	0.075207	0.949206
		2015-08-26	IL-13 0.025ng/ml		22.6209	13.1863	9.4346	-2.20277	4.60361	Outlier
		2015-10-28	IL-13 0.025ng/ml		23.4395	11.0252	12.4143	0.776914	0.583614
		2015-10-29	IL-13 0.025ng/ml		23.6172	10.9615	12.6556	1.01826	0.49371
		2015-11-18	IL-13 0.025ng/ml	N/A
		2015-11-26	IL-13 0.025ng/ml		23.9823	14.1353	9.84694	-1.79043	3.45917
			IL-13 0.05ng/ml
		2015-07-22	IL-13 0.05ng/ml	N/A
		2015-08-05	IL-13 0.05ng/ml		23.2314	10.7835	12.4479	0.810573	0.570156
		2015-08-19	IL-13 0.05ng/ml		23.0799	11.5009	11.579	-0.05834	1.04127
		2015-08-26	IL-13 0.05ng/ml		22.6856	12.7603	9.92528	-1.71208	3.27632	Outlier
		2015-10-28	IL-13 0.05ng/ml		23.4753	11.2225	12.2528	0.615407	0.652746
		2015-10-29	IL-13 0.05ng/ml		23.4842	11.2807	12.2036	0.566189	0.675399
		2015-11-18	IL-13 0.05ng/ml		23.7768	12.5423	11.2344	-0.402953	1.32221
		2015-11-26	IL-13 0.05ng/ml		23.8225	13.069	10.7535	-0.883819	1.84525
			IL-13 0.25ng/ml
		2015-07-22	IL-13 0.25ng/ml		23.6251	15.0255	8.59964	-3.03772	8.21193
		2015-08-05	IL-13 0.25ng/ml		22.963	11.5424	11.4206	-0.216751	1.16211
		2015-08-19	IL-13 0.25ng/ml		22.7155	12.3469	10.3686	-1.26874	2.40951
		2015-08-26	IL-13 0.25ng/ml		22.6165	14.1852	8.43132	-3.20605	9.22818	Outlier
		2015-10-28	IL-13 0.25ng/ml		22.9597	10.9959	11.9639	0.32649	0.797474
		2015-10-29	IL-13 0.25ng/ml		22.7727	11.0063	11.7664	0.129018	0.914453
		2015-11-18	IL-13 0.25ng/ml		23.037	12.4049	10.632	-1.00533	2.0074
		2015-11-26	IL-13 0.25ng/ml		23.0152	12.7546	10.2606	-1.37677	2.59686
			IL-13 0.5ng/ml
		2015-07-22	IL-13 0.5ng/ml		23.4636	14.9469	8.51667	-3.12069	8.69806
		2015-08-05	IL-13 0.5ng/ml		23.0435	11.4653	11.5782	-0.059179	1.04187
		2015-08-19	IL-13 0.5ng/ml		22.5561	11.5404	11.0157	-0.62163	1.53861
		2015-08-26	IL-13 0.5ng/ml		22.1734	13.2424	8.93097	-2.70639	6.52688	Outlier
		2015-10-28	IL-13 0.5ng/ml		22.6597	10.6305	12.0292	0.391823	0.762166
		2015-10-29	IL-13 0.5ng/ml		23.0906	11.2356	11.855	0.217674	0.859951
		2015-11-18	IL-13 0.5ng/ml		22.6415	12.2968	10.3446	-1.29271	2.44988
		2015-11-26	IL-13 0.5ng/ml		22.9188	12.9168	10.002	-1.63534	3.1066
			IL-13 2.5ng/ml
		2015-07-22	IL-13 2.5ng/ml		22.5674	13.9742	8.59317	-3.04419	8.24885
		2015-08-05	IL-13 2.5ng/ml		22.6188	11.3159	11.3029	-0.33445	1.2609
		2015-08-19	IL-13 2.5ng/ml		22.2943	12.4058	9.8885	-1.74886	3.36092
		2015-08-26	IL-13 2.5ng/ml		21.7983	13.927	7.87129	-3.76607	13.605	Outlier
		2015-10-28	IL-13 2.5ng/ml		22.1125	10.3992	11.7133	0.0759466	0.948719
		2015-10-29	IL-13 2.5ng/ml		22.8476	11.2099	11.6377	0.000354406	0.999754
		2015-11-18	IL-13 2.5ng/ml		22.2363	12.6574	9.57894	-2.05842	4.1653
		2015-11-26	IL-13 2.5ng/ml		22.5805	13.2386	9.34184	-2.29553	4.90933
			IL-13 5ng/ml
		2015-07-22	IL-13 5ng/ml		23.3759	13.9578	9.41813	-2.21923	4.65644
		2015-08-05	IL-13 5ng/ml		22.441	11.5134	10.9275	-0.709812	1.63559
		2015-08-19	IL-13 5ng/ml		21.5315	11.3142	10.2174	-1.41999	2.67583
		2015-08-26	IL-13 5ng/ml		22.0541	13.9305	8.12364	-3.51373	11.4219	Outlier
		2015-10-28	IL-13 5ng/ml		22.2426	10.5342	11.7084	0.0710332	0.951956
		2015-10-29	IL-13 5ng/ml		22.6691	11.0218	11.6473	0.00993535	0.993137
		2015-11-18	IL-13 5ng/ml	N/A
		2015-11-26	IL-13 5ng/ml		22.9049	13.6799	9.22498	-2.41238	5.32351

## Sheet: CCL18 - Fig 3 
	5ng loading
	2015-08-19		CCL18	18S	rCT	rrCT	2-(ΔΔCT)		M0	CCL18	18S	rCT	rrCT	2-(ΔΔCT)
		M0	31.2433	12.3481	18.8952	0	1		2015-08-19	31.2433	12.3481	18.8952	0.720236	0.606998
		IL-4 2.5 ng/ml	21.4034	12.0499	9.35357	-9.54167	745.294		2016-08-26	29.73	15.51	14.22	-3.955	15.5086
		IL-4 + F	21.6382	12.7978	8.84042	-10.0548	1063.66		2016-09-02	30.5454	13.3056	17.2398	-0.935233	1.9122
		IL-4 + St	26.2805	11.5894	14.6911	-4.20415	18.4322		2016-10-28	31.49	11.29	20.2	2.025	0.245705
		IL-4 + SB	21.9169	11.339	10.5779	-8.31731	318.978		2016-10-29	29.5	10.86	18.64	0.464999	0.724471
		IL-4 + AS 100nM							2016-11-05	29.13	11.88	17.25	-0.925001	1.89868
		IL-13 2.5 ng/ml	20.7782	11.0868	9.69144	-9.20379	589.682		2016-11-18	29.98	12.8	17.18	-0.995001	1.99308
		IL-13 + F	21.2647	11.6468	9.61796	-9.27728	620.495		2016-11-26	29.28	11.46	17.82	-0.355001	1.27899
									AVG	30.1123	12.4317	18.175		1.23716
	2015-08-26		CCL18	18S	rCT	rrCT	2-(ΔΔCT)
		M0	29.73	15.51	14.22	0	1
		IL-4 2.5 ng/ml	21.6705	14.6513	7.0192	-7.2008	147.115
		IL-4 + F	21.193	16.4243	4.76869	-9.45131	700.049
		IL-4 + St	24.9288	15.279	9.64976	-4.57024	23.7564
		IL-4 + SB	22.8816	15.1229	7.75865	-6.46135	88.1174
		IL-4 + AS 100nM	21.4886	14.9843	6.50423	-7.71577	210.222
		IL-13 2.5 ng/ml	21.8769	14.8469	7.02998	-7.19002	146.019
		IL-13 + F	21.3367	15.7354	5.60135	-8.61865	393.071
		IL-13 + St	26.7121	15.2797	11.4324	-2.78758	6.90471
		IL-13 + SB	22.6934	15.5443	7.14913	-7.07087	134.445
		IL-13 + AS 100nM	23.271	16.9527	6.31828	-7.90172	239.141
	2015-09-02		CCL18	18S	rCT	rrCT	2-(ΔΔCT)
		M0	30.5454	13.3056	17.2398	0	1
		IL-4 2.5 ng/ml	23.2534	12.8395	10.414	-6.82581	113.442
		IL-4 + F
		IL-4 + St	26.1815	12.7804	13.4011	-3.83865	14.3071
		IL-4 + SB	23.2225	12.5228	10.6997	-6.54011	93.0613
		IL-4 + AS 100nM
		IL-13 2.5 ng/ml	23.4253	13.802	9.62331	-7.61646	196.238
		IL-13 + F
		IL-13 + St	26.7098	13.2818	13.428	-3.81177	14.0429
		IL-13 + SB	24.1364	12.7287	11.4077	-5.83204	56.9666
		IL-13 + AS 100nM
	2015-10-28		CCL18	18S	rCT	rrCT	2-(ΔΔCT)
		M0	31.49	11.29	20.2	0	1
		IL-4 2.5 ng/ml	21.0886	10.5465	10.5421	-9.65793	807.845
		IL-4 + F	21.5951	11.2886	10.3065	-9.8935	951.133
		IL-4 + St	27.6214	10.8036	16.8178	-3.3822	10.4266
		IL-4 + SB	22.3339	10.6725	11.6614	-8.53861	371.858
		IL-4 + AS 100nM
		IL-13 2.5 ng/ml	22.9578	11.4248	11.533	-8.667	406.468
		IL-13 + F	21.7406	11.1053	10.6353	-9.5647	757.287
		IL-13 + St	28.5154	10.8188	17.6966	-2.50344	5.67036
		IL-13 + SB	23.2766	10.6413	12.6353	-7.56473	189.327
		IL-13 + AS 100nM
	2015-10-29		CCL18	18S	rCT	rrCT	2-(ΔΔCT)
		M0	29.5	10.86	18.64	0	1
		IL-4 2.5 ng/ml	20.5609	10.57	9.99095	-8.64905	401.444
		IL-4 + F	20.9385	11.08	9.85851	-8.78149	440.039
		IL-4 + St	27.2104	10.79	16.4204	-2.21964	4.65778
		IL-4 + SB	21.3162	11	10.3162	-8.32376	320.406
		IL-4 + AS 100nM	20.9512	10.5	10.4512	-8.18877	291.786
		IL-13 2.5 ng/ml	21.1394	11.699	9.44046	-9.19954	587.945
		IL-13 + F	21.0342	11.0097	10.0244	-8.61556	392.231
		IL-13 + St	26.2113	10.2054	16.0059	-2.63413	6.20799
		IL-13 + SB	21.8376	10.6921	11.1455	-7.49448	180.328
		IL-13 + AS 100nM	20.9912	10.4014	10.5898	-8.05024	265.071
	2015-11-05		CCL18	18S	rCT	rrCT	2-(ΔΔCT)
		M0	29.13	11.88	17.25	0	1
		IL-4 2.5 ng/ml	20.0627	12.2102	7.8525	-9.3975	674.42
		IL-4 + F	20.9097	12.2942	8.61556	-8.63444	397.398
		IL-4 + St	24.9233	11.2041	13.7193	-3.53072	11.5572
		IL-4 + SB	21.3895	11.6208	9.76871	-7.48129	178.686
		IL-4 + AS 100nM	22.1297	11.8876	10.2421	-7.0079	128.703
		IL-13 2.5 ng/ml	20.3234	12.1355	8.18793	-9.06207	534.51
		IL-13 + F	21.1097	12.2881	8.82157	-8.42843	344.516
		IL-13 + St	25.11	11.0503	14.0597	-3.19026	9.12772
		IL-13 + SB	21.6439	11.2159	10.428	-6.82202	113.144
		IL-13 + AS 100nM	20.7926	11.3338	9.45876	-7.79124	221.511
	2015-11-18		CCL18	18S	rCT	rrCT	2-(ΔΔCT)
		M0	29.98	12.8	17.18	0	1
		IL-4 2.5 ng/ml	21.7886	11.5863	10.2023	-6.97767	126.034
		IL-4 + F	20.7049	12.2085	8.49643	-8.68357	411.164
		IL-4 + St	26.2355	11.4462	14.7894	-2.39062	5.24384
		IL-4 + SB	23.2756	12.4116	10.864	-6.31602	79.673
		IL-4 + AS 100nM	21.6775	11.9523	9.72518	-7.45482	175.439
		IL-13 2.5 ng/ml	21.8133	12.1832	9.63004	-7.54996	187.397
		IL-13 + F	21.5851	12.536	9.04914	-8.13086	280.306
		IL-13 + St	28.0534	12.4326	15.6208	-1.55922	2.94695
		IL-13 + SB	23.2899	11.9072	11.3827	-5.79729	55.6106
		IL-13 + AS 100nM	22.1988	12.2492	9.94959	-7.23041	150.166
	2015-11-26		CCL18	18S	rCT	rrCT	2-(ΔΔCT)
		M0	29.28	11.46	17.82	0	1
		IL-4 2.5 ng/ml	21.3548	11.1944	10.1603	-7.65965	202.202
		IL-4 + F	21.2538	11.2607	9.99307	-7.82693	227.059
		IL-4 + St	27.353	11.3902	15.9628	-1.85719	3.62301
		IL-4 + SB	22.7867	11.146	11.6407	-6.17926	72.4675
		IL-4 + AS 100nM	21.4466	10.8078	10.6388	-7.18124	145.134
		IL-13 2.5 ng/ml	22.0163	11.5398	10.4765	-7.34348	162.408
		IL-13 + F	21.3325	11.1547	10.1778	-7.64225	199.777
		IL-13 + St	26.6879	11.2755	15.4124	-2.40761	5.30596
		IL-13 + SB	22.9029	11.3637	11.5392	-6.28084	77.7537
		IL-13 + AS 100nM	22.1048	11.3609	10.7439	-7.07607	134.93

[truncated: 10 more sheets:  MRC1 - fig 3, CCL22 - Fig 3,  Nox 2- Fig 4, p47phox - Fig 4, p67phox - Fig 4, IL-13Ra1 - Fig 5, IL-4Ra - Fig 5,  Yc - Fig 5, p22phox - Supp Fig 1, NOX5 - Supp Fig 1]
